# Supplementary material for: A Novel Tandem-Tag Purification Strategy for Challenging Disordered Proteins
Source: Biomolecules. 2022 Oct 26;12(11):1566. doi: 10.3390/biom12111566 (PMC9687501; doi:10.3390/biom12111566)
Supplement: Supplementary file 1 [file biomolecules-12-01566-s001.zip]

Archive with 1 entries (1 files):
- biomolecules-1966787-supplementary.pdf
